# Supplementary material for: Drugs That Mimic Hypoxia Selectively Target EBV-Positive Gastric Cancer Cells
Source: Cancers (Basel). 2023 Mar 19;15(6):1846. doi: 10.3390/cancers15061846 (PMC10046841; doi:10.3390/cancers15061846)
Supplement: Supplementary file 1 [file cancers-15-01846-s001.zip]

Archive with 1 entries (1 files):
- cancers-2235226-SUPPLEMENTARY.pdf
